# Supplementary material for: Economic Evaluation of Screening Strategy for Latent Tuberculosis Infection (LTBI) in Contacts of Tuberculosis Patients: Systematic Review and Quality Assessment
Source: Int J Environ Res Public Health. 2022 Oct 19;19(20):13529. doi: 10.3390/ijerph192013529 (PMC9603136; doi:10.3390/ijerph192013529)
Supplement: Supplementary file 1 [file ijerph-19-13529-s001.zip]

Archive with 1 entries (1 files):
- ijerph-1955581-supplementary.pdf
